# Supplementary material for: OpenVigil FDA – Inspection of U.S. American Adverse Drug Events Pharmacovigilance Data and Novel Clinical Applications
Source: PLoS One. 2016 Jun 21;11(6):e0157753. doi: 10.1371/journal.pone.0157753 (PMC4915658; doi:10.1371/journal.pone.0157753)
Supplement: S1 Dataset — (ODS) [file pone.0157753.s001.ods]

## Sheet: version
component	status, e.g., version, release date, count
OpenVigilFDA version string:	Open Vigil FDA v1.0
OpenVigilFDA license/contact/website:	GNU Public License (GPL) version 2
	Project developer: ruwen.boehm@pharmakologie.uni-kiel.de
	Website: openvigil.sf.net
PHP version:	5.2.17
Date & time of API access:	26.10.2015 15:51
openFDA meta.disclaimer:	openFDA is a beta research project and not for clinical use. While we make every effort to ensure that data is accurate, you should assume all results are unvalidated.
openFDA meta.license:	http://open.fda.gov/license
openFDA meta.last_updated:	13.10.2015
openFDA meta.results.total for whole dataset:	5544906
openFDA meta.results.total with patient.drugs.openfda:	4883922
Percentage of openFDA-tagged safety reports:	88,08

## Sheet: raw2_clari_biso
event	clarithromycin_rrr	bisoprolol_rrr	both_rrr	both_exp	diff_obs_exp
ASPARTATE AMINOTRANSFERASE INCREASED	3,07189	2,1363	0,82707	5,20819	-4,38112
DRUG INTERACTION	10,63782	5,34207	11,66102	15,97989	-4,31887
PANCYTOPENIA	3,93678	1,44216	1,09598	5,37894	-4,28296
PALPITATIONS	2,7293	1,8233	0,54221	4,5526	-4,01039
RENAL FAILURE	2,06973	3,9194	2,25272	5,98913	-3,73641
PLEURAL EFFUSION	3,51773	1,93389	1,84564	5,45162	-3,60598
PNEUMONIA	2,54779	1,45103	0,70609	3,99882	-3,29273
DEHYDRATION	2,13316	2,74516	1,66281	4,87832	-3,21551
GENERAL PHYSICAL HEALTH DETERIORATION	1,0705	4,18541	2,08616	5,25591	-3,16975
ERYTHEMA	2,17272	1,4008	0,41357	3,57352	-3,15995
TACHYCARDIA	2,72011	1,10512	0,68715	3,82523	-3,13808
THROMBOCYTOPENIA	2,66504	2,75715	2,33294	5,42219	-3,08925
DECREASED APPETITE	1,19412	0,848	5,18302	2,04212	3,1409
RENAL FAILURE ACUTE	4,49557	6,3482	15,21264	10,84377	4,36887
BLOOD CREATINE PHOSPHOKINASE INCREASED	4,3356	1,95913	11,08946	6,29473	4,79473
INTERNATIONAL NORMALISED RATIO INCREASED	3,02954	6,48227	16,85186	9,51181	7,34005
RHABDOMYOLYSIS	7,83169	4,50917	30,23643	12,34086	17,89557
event	clarithromycin_percent	bisoprolol_percent	both_percent	both_exp	diff_obs_exp
NAUSEA	6,30322	5,07661	4,16667	11,37983	-7,21316
DIARRHOEA	5,5535	4,19974	3,78788	9,75324	-5,96536
VOMITING	5,49796	3,57209	3,40909	9,07005	-5,66096
DYSPNOEA	6,08108	5,39044	6,06061	11,47152	-5,41091
PNEUMONIA	4,10033	2,33524	1,13636	6,43557	-5,29921
HEADACHE	3,48019	2,77829	1,13636	6,25848	-5,12212
RASH	3,74861	1,69836	0,75758	5,44697	-4,68939
ANXIETY	3,68382	1,5599	0,75758	5,24372	-4,48614
DRUG INTERACTION	10,36653	5,20583	11,36364	15,57236	-4,20872
PYREXIA	5,72936	2,62138	4,16667	8,35074	-4,18407
DRUG INEFFECTIVE	2,48056	2,60292	1,13636	5,08348	-3,94712
FALL	1,86968	3,8213	1,89394	5,69098	-3,79704
DIZZINESS	3,7301	3,98745	4,16667	7,71755	-3,55088
DECREASED APPETITE	1,22177	0,86764	5,30303	2,08941	3,21362
RENAL FAILURE ACUTE	3,58201	5,05815	12,12121	8,64016	3,48105
RHABDOMYOLYSIS	2,4528	1,41222	9,4697	3,86502	5,60468

## Sheet: raw_clari_biso
number of reports
[results.term]	value
[results.value]
clarithromycin alone (with second drug)	10804 (11068)
bisoprolol alone (with first drug)	10834 (11098)
All reports for both drugs simultanously	264
Total current number of reports in database	5544906
event	only_clarithromycin	only_bisoprolol	both_drugs	clarithromycin_rrr	bisoprolol_rrr	delta_rrr12	both_rrr	delta_both_rrr	event_total	clarithromycin_percent	bisoprolol_percent	delta_1_vs_2	both_percent	delta_both	mmd	interact
DRUG INTERACTION	1120	564	30	10,63782	5,34207	5,29575	11,66102	-3,67108	54035	10,36653	5,20583	5,1607	11,36364	-3,57745	0,5991006279	4,20872
NAUSEA	681	550	11	1,47274	1,18614	0,2866	0,97354	0,3559	237318	6,30322	5,07661	1,22661	4,16667	1,52325	0,0324226483	7,21316
DYSPNOEA	657	584	16	1,94223	1,72164	0,22059	1,93569	-0,10375	173610	6,08108	5,39044	0,69064	6,06061	-0,32485	0,0249550314	5,41091
PYREXIA	619	284	11	2,77384	1,26913	1,50471	2,01727	0,00422	114530	5,72936	2,62138	3,10798	4,16667	0,0087	0,1702256915	4,18407
DIARRHOEA	600	455	10	1,98787	1,50329	0,48458	1,35586	0,38972	154908	5,5535	4,19974	1,35376	3,78788	1,08874	0,0548198428	5,96536
VOMITING	594	387	9	2,02389	1,31495	0,70894	1,25494	0,41448	150629	5,49796	3,57209	1,92588	3,40909	1,12593	0,0802013689	5,66096
PNEUMONIA	443	253	3	2,54779	1,45103	1,09676	0,70609	1,29332	89238	4,10033	2,33524	1,76509	1,13636	2,08142	0,1240748911	5,29921
RENAL FAILURE ACUTE	387	548	32	4,49557	6,3482	-1,85263	15,21264	-9,79076	44181	3,58201	5,05815	-1,47614	12,12121	-7,80113	-0,2095853838	-3,48105
DIZZINESS	403	432	11	1,32901	1,4207	-0,09169	1,48455	-0,10969	155628	3,7301	3,98745	-0,25735	4,16667	-0,30789	-0,0103727586	3,55088
RASH	405	184	2	1,92067	0,87019	1,05048	0,38816	1,00727	108221	3,74861	1,69836	2,05025	0,75758	1,96591	0,1188393009	4,68939
ANXIETY	398	169	2	2,16057	0,91489	1,24568	0,44432	1,09341	94542	3,68382	1,5599	2,12392	0,75758	1,86429	0,1409219979	4,48614
PAIN	386	247	10	1,22895	0,78422	0,44473	1,30295	-0,29637	161199	3,57275	2,27986	1,29289	3,78788	-0,86157	0,0503116692	2,06473	0,71022	2,9071696094
CONFUSIONAL STATE	379	249	8	3,5079	2,29828	1,20962	3,03025	-0,12716	55450	3,50796	2,29832	1,20964	3,0303	-0,12716	0,1368425816	2,77598	2,77593	1,000018012
HEADACHE	376	301	3	1,06954	0,85383	0,21571	0,34923	0,61246	180426	3,48019	2,77829	0,7019	1,13636	1,99288	0,024402964	5,12212
ASTHENIA	362	373	15	1,59316	1,63703	-0,04387	2,70161	-1,08652	116616	3,35061	3,44287	-0,09225	5,68182	-2,28508	-0,0049629504	1,11166	0,52858	2,1031064361
MALAISE	365	339	11	1,51084	1,39934	0,1115	1,86337	-0,40828	123989	3,37838	3,12904	0,24934	4,16667	-0,91296	0,0126138356	2,34075	1,04681	2,2360791357
FATIGUE	360	349	11	0,98875	0,95588	0,03287	1,2364	-0,26408	186864	3,3321	3,22134	0,11076	4,16667	-0,88995	0,0037185361	2,38677	0,70823	3,3700492778
ABDOMINAL PAIN	324	179	4	2,17024	1,19567	0,97457	1,09648	0,58648	76621	2,99889	1,65221	1,34668	1,51515	0,8104	0,1102517111	3,13595	2,26943	1,3818227484
RHABDOMYOLYSIS	265	153	25	7,83169	4,50917	3,32252	30,23643	-24,066	17366	2,4528	1,41222	1,04057	9,4697	-7,53719	0,3758719385	-5,60468
INSOMNIA	278	88	2	1,61753	0,5106	1,10693	0,47623	0,58784	88207	2,57312	0,81226	1,76086	0,75758	0,93511	0,1252254087	2,6278	1,6519	1,5907742599
DRUG INEFFECTIVE	268	282	3	0,4788	0,50242	-0,02362	0,21934	0,27127	287271	2,48056	2,60292	-0,12235	1,13636	1,40538	-0,0026720968	3,94712
PRURITUS	266	225	4	1,54655	1,30455	0,242	0,95175	0,4738	88273	2,46205	2,0768	0,38526	1,51515	0,75427	0,0273771141	3,0237	1,89935	1,5919656725
COUGH	256	156	8	1,9101	1,16074	0,74936	2,44279	-0,90737	68785	2,36949	1,43991	0,92958	3,0303	-1,1256	0,0847740257	0,7791	0,62805	1,2405063291
ANAEMIA	259	312	5	1,95212	2,34508	-0,39296	1,54226	0,60634	68093	2,39726	2,87982	-0,48256	1,89394	0,7446	-0,0444550031	3,38314	2,75494	1,2280267447
OEDEMA PERIPHERAL	241	299	11	1,94206	2,40277	-0,46071	3,62759	-1,45518	63689	2,23066	2,75983	-0,52917	4,16667	-1,67142	-0,0521194638	0,82382	0,71724	1,1485974011
DEPRESSION	249	171	3	1,4008	0,95933	0,44147	0,69068	0,48939	91229	2,3047	1,57836	0,72634	1,13636	0,80517	0,0499428701	2,7467	1,66945	1,6452723951
CHEST PAIN	238	240	6	1,63411	1,64328	-0,00917	1,68592	-0,04723	74749	2,20289	2,21525	-0,01236	2,27273	-0,06366	-0,001037389	2,14541	1,59147	1,3480681383
WEIGHT DECREASED	232	208	8	1,47713	1,32066	0,15647	2,0845	-0,6856	80608	2,14735	1,91988	0,22747	3,0303	-0,99669	0,0177012274	1,03693	0,71329	1,4537284975
HYPOTENSION	232	342	5	1,86578	2,74281	-0,87703	1,6456	0,65869	63817	2,14735	3,15673	-1,00938	1,89394	0,7581	-0,0992171503	3,41014	2,96299	1,1509117479
ABDOMINAL PAIN UPPER	220	107	2	1,88117	0,9124	0,96877	0,69987	0,69692	60021	2,03628	0,98763	1,04865	0,75758	0,75438	0,1095955654	2,26633	2,0937	1,0824521183
MYALGIA	202	221	14	1,83412	2,00108	-0,16696	5,20218	-3,28458	56524	1,86968	2,03987	-0,1702	5,30303	-3,34825	-0,0188879462	-1,39348	-1,36698	1,0193857994
ERYTHEMA	215	139	1	2,17272	1,4008	0,77192	0,41357	1,37319	50786	1,99	1,283	0,70701	0,37879	1,25771	0,0873262062	2,89421	3,15995	0,9159037327
PAIN IN EXTREMITY	213	218	2	1,16141	1,18538	-0,02397	0,44629	0,72711	94125	1,97149	2,01218	-0,04069	0,75758	1,23426	-0,0027116918	3,22609	1,9005	1,6974953959
CONDITION AGGRAVATED	212	211	3	1,97295	1,9582	0,01475	1,14257	0,823	55148	1,96224	1,94757	0,01466	1,13636	0,81854	0,0016686464	2,77345	2,78858	0,9945742995
ARTHRALGIA	213	237	2	1,05119	1,16639	-0,1152	0,40394	0,70485	103994	1,97149	2,18756	-0,21607	0,75758	1,32195	-0,0130324113	3,40147	1,81364	1,8754934827
DEHYDRATION	210	271	4	2,13316	2,74516	-0,612	1,66281	0,77635	50525	1,94372	2,50138	-0,55766	1,51515	0,7074	-0,0692346852	2,92995	3,21551	0,9111929367
HYPERTENSION	209	278	3	1,55564	2,06349	-0,50785	0,91383	0,89573	68952	1,93447	2,566	-0,63153	1,13636	1,11387	-0,0574523446	3,36411	2,7053	1,2435256718
TREMOR	208	99	3	1,78972	0,84948	0,94024	1,05639	0,26321	59647	1,92521	0,91379	1,01142	1,13636	0,28314	0,1063680072	1,70264	1,58281	1,0757071285
PALPITATIONS	206	138	1	2,7293	1,8233	0,906	0,54221	1,73409	38737	1,9067	1,27377	0,63293	0,37879	1,21145	0,102494485	2,80168	4,01039	0,6986053725
FALL	202	414	5	1,01579	2,07611	-1,06032	1,02897	0,51698	102060	1,86968	3,8213	-1,95163	1,89394	0,95155	-0,119952486	3,79704
ALANINE AMINOTRANSFERASE INCREASED	194	141	6	3,5819	2,59613	0,98577	4,5336	-1,44459	27797	1,79563	1,30146	0,49417	2,27273	-0,72418	0,1115187511	0,82436	1,64443	0,5013044033
RENAL FAILURE	188	357	5	2,06973	3,9194	-1,84967	2,25272	0,74184	46618	1,7401	3,29518	-1,55509	1,89394	0,6237	-0,2092505232	3,14134	3,73641	0,8407374994
THROMBOCYTOPENIA	187	194	4	2,66504	2,75715	-0,09211	2,33294	0,37816	36012	1,73084	1,79066	-0,05982	1,51515	0,2456	-0,0104202726	2,00635	3,08925	0,6494618435
SEPSIS	174	138	3	2,44053	1,93023	0,5103	1,72202	0,46336	36591	1,61051	1,27377	0,33675	1,13636	0,30578	0,0577295096	1,74792	2,64874	0,6599062196
PARAESTHESIA	173	147	2	1,63852	1,38842	0,2501	0,77521	0,73826	54188	1,60126	1,35684	0,24442	0,75758	0,72147	0,0282934555	2,20052	2,25173	0,9772574865
TACHYCARDIA	162	66	1	2,72011	1,10512	1,61499	0,68715	1,22547	30566	1,49944	0,60919	0,89025	0,37879	0,67553	0,1827015103	1,72984	3,13808	0,5512415235
BACK PAIN	160	117	3	1,17085	0,85381	0,31704	0,89843	0,1139	70134	1,48093	1,07993	0,401	1,13636	0,14407	0,035866282	1,4245	1,12623	1,2648393312
PLEURAL EFFUSION	156	86	2	3,51773	1,93389	1,58384	1,84564	0,88017	22760	1,44391	0,7938	0,65011	0,75758	0,36128	0,1791775553	1,48013	3,60598	0,4104653936
PULMONARY EMBOLISM	153	92	2	1,75743	1,05383	0,7036	0,94015	0,46548	44681	1,41614	0,84918	0,56696	0,75758	0,37508	0,0795972623	1,50774	1,87111	0,8057997659
ASPARTATE AMINOTRANSFERASE INCREASED	152	106	1	3,07189	2,1363	0,93559	0,82707	1,77703	25395	1,40689	0,9784	0,42849	0,37879	0,81386	0,1058419594	2,0065	4,38112	0,4579879118
FEELING ABNORMAL	147	110	2	1,01307	0,75598	0,25709	0,56407	0,32046	74471	1,36061	1,01532	0,34529	0,75758	0,43039	0,0290842242	1,61835	1,20498	1,343051337
PANCYTOPENIA	147	54	1	3,93678	1,44216	2,49462	1,09598	1,59349	19164	1,36061	0,49843	0,86218	0,37879	0,55073	0,2822127948	1,48025	4,28296	0,3456137811
ATRIAL FIBRILLATION	138	360	9	2,21281	5,75656	-3,54375	5,90592	-1,92123	32007	1,2773	3,32287	-2,04557	3,40909	-1,109	-0,4008993721	1,19108	2,06345	0,5772274589
SOMNOLENCE	143	179	3	1,17737	1,46969	-0,29232	1,01083	0,3127	62335	1,32358	1,65221	-0,32862	1,13636	0,35153	-0,0330697438	1,83943	1,63623	1,1241879198
DECREASED APPETITE	132	94	14	1,19412	0,848	0,34612	5,18302	-4,16196	56733	1,22177	0,86764	0,35413	5,30303	-4,25833	0,0391560609	-3,21362
LOSS OF CONSCIOUSNESS	138	182	3	1,43261	1,88415	-0,45154	1,27453	0,38385	49438	1,2773	1,6799	-0,40259	1,13636	0,34224	-0,0510820748	1,82084	2,04223	0,8915939928
BLOOD CREATINE PHOSPHOKINASE INCREASED	128	58	8	4,3356	1,95913	2,37647	11,08946	-7,9421	15152	1,18475	0,53535	0,64939	3,0303	-2,17025	0,2688466542	-1,3102	-4,79473	0,2732583482
MUSCULAR WEAKNESS	126	105	9	1,68	1,39612	0,28388	4,91091	-3,37285	38492	1,16623	0,96917	0,19706	3,40909	-2,34139	0,0321149386	-1,27369	-1,83479	0,6941884357
HYPOAESTHESIA	125	88	5	1,24749	0,8758	0,37169	2,0421	-0,98046	51426	1,15698	0,81226	0,34472	1,89394	-0,90932	0,0420487584	0,0753	0,08119	0,92745412
MYOCARDIAL INFARCTION	121	288	7	0,58662	1,39239	-0,80577	1,38884	-0,39934	105861	1,11996	2,6583	-1,53834	2,65152	-0,76239	-0,0911556083	1,12674	0,59017	1,9091787112
RENAL IMPAIRMENT	120	126	5	2,92132	3,05889	-0,13757	4,98137	-1,99127	21082	1,1107	1,16301	-0,05231	1,89394	-0,75709	-0,0155630975	0,37977	0,99884	0,3802110448
INTERNATIONAL NORMALISED RATIO INCREASED	103	221	14	3,02954	6,48227	-3,45273	16,85186	-12,09595	17449	0,95335	2,03987	-1,08652	5,30303	-3,80642	-0,3906024096	-2,30981	-7,34005	0,3146858673
SYNCOPE	97	245	5	1,36989	3,45044	-2,08055	2,88977	-0,4796	36341	0,89782	2,2614	-1,36358	1,89394	-0,31433	-0,2353696476	1,26528	1,93056	0,6553953257
GAIT DISTURBANCE	99	81	1	0,87547	0,71431	0,16116	0,3619	0,43299	58037	0,91633	0,74765	0,16868	0,37879	0,4532	0,0182318004	1,28519	1,22788	1,0466739421
URINARY TRACT INFECTION	95	123	1	1,05997	1,36858	-0,30861	0,45662	0,75766	45998	0,8793	1,13531	-0,25601	0,37879	0,62852	-0,0349126082	1,63582	1,97193	0,8295527732
HAEMOGLOBIN DECREASED	89	181	5	1,21829	2,47078	-1,25249	2,80098	-0,95645	37493	0,82377	1,67067	-0,8469	1,89394	-0,64672	-0,1416924034	0,6005	0,88809	0,676170208
HYPERHIDROSIS	90	97	1	1,03834	1,116	-0,07766	0,47215	0,60502	44485	0,83302	0,89533	-0,0623	0,37879	0,48539	-0,0087855648	1,34956	1,68219	0,8022637158
BLOOD CREATININE INCREASED	80	171	5	1,61316	3,43858	-1,82542	4,12609	-1,60022	25452	0,74047	1,57836	-0,8379	1,89394	-0,73452	-0,2065071554	0,42489	0,92565	0,4590179874
CONSTIPATION	73	80	2	0,68133	0,74459	-0,06326	0,76391	-0,05095	54989	0,67568	0,73842	-0,06274	0,75758	-0,05053	-0,0071565134	0,65652	0,66201	0,9917070739
HYPOGLYCAEMIA	73	78	1	1,95306	2,08105	-0,12799	1,0949	0,92216	19183	0,67568	0,71996	-0,04428	0,37879	0,31903	-0,0144793258	1,01685	2,93921	0,3459603091
GENERAL PHYSICAL HEALTH DETERIORATION	63	247	3	1,0705	4,18541	-3,11491	2,08616	0,5418	30204	0,58312	2,27986	-1,69674	1,13636	0,29512	-0,3523853159	1,72662	3,16975	0,5447180377

## Sheet: raw2_ona_mcp
event	ONDANSETRON_rrr	METOCLOPRAMIDE _rrr	delta_rrr12
EMOTIONAL DISTRESS	2,496	13,44935	-10,95335
TREMOR	1,10691	6,14848	-5,04157
ANXIETY	1,77394	5,76674	-3,9928
PAIN	1,97869	4,62191	-2,64322
INJURY	3,17609	5,53791	-2,36182
VOMITING	3,80769	1,56883	2,23886
ABDOMINAL PAIN	3,68786	1,44827	2,23959
PULMONARY EMBOLISM	3,51612	1,21236	2,30376
DEEP VEIN THROMBOSIS	3,76678	1,15453	2,61225
TACHYCARDIA	3,63198	0,94633	2,68565
PLEURAL EFFUSION	4,85354	1,74843	3,10511
THROMBOCYTOPENIA	4,39809	0,98333	3,41476
DEHYDRATION	5,77724	2,21365	3,56359
NEUTROPENIA	5,54541	1,07675	4,46866
FEBRILE NEUTROPENIA	10,2817	1,91221	8,36949
event	ONDANSETRON_rrr	METOCLOPRAMIDE _rrr	delta_rrr12
EMOTIONAL DISTRESS	2,496	13,44935	-10,95335
TREMOR	1,10691	6,14848	-5,04157
ANXIETY	1,77394	5,76674	-3,9928
PAIN	1,97869	4,62191	-2,64322
GASTROOESOPHAGEAL REFLUX DISEASE	0,91837	2,36044	-1,44207
PRURITUS	1,25763	0,23037	1,02726
PARAESTHESIA	1,43106	0,37528	1,05578
LOSS OF CONSCIOUSNESS	1,64254	0,49643	1,14611
PYREXIA	2,81372	0,92604	1,88768
DIARRHOEA	2,93863	0,9755	1,96313
DEEP VEIN THROMBOSIS	3,76678	1,15453	2,61225
TACHYCARDIA	3,63198	0,94633	2,68565
THROMBOCYTOPENIA	4,39809	0,98333	3,41476
NEUTROPENIA	5,54541	1,07675	4,46866
FEBRILE NEUTROPENIA	10,2817	1,91221	8,36949

## Sheet: raw_onda_mcp
number of reports
[results.term]	value
[results.value]
ONDANSETRON alone (with second drug)	30318 (33584)
METOCLOPRAMIDE alone (with first drug)	31630 (34896)
All reports for both drugs simultanously	3266
Total current number of reports in database	5544906
event	only_ONDANSETRON	only_METOCLOPRAMIDE	both_drugs	ONDANSETRON_rrr	METOCLOPRAMIDE _rrr	delta_rrr12	both_rrr	delta_both_rrr	event_total	ONDANSETRON_percent	METOCLOPRAMIDE _percent	delta_1_vs_2	both_percent	delta_both	mmd	percdiff
NAUSEA	4080	1589	447	3,14429	1,17378	1,97051	3,19783	-1,0388	237318	13,45735	5,02371	8,43364	13,68647	-4,44593	0,1019782806	91,268089679
VOMITING	3136	1348	375	3,80769	1,56883	2,23886	4,22669	-1,53843	150629	10,34369	4,26178	6,08191	11,48194	-4,1792	0,1158659907	83,2828669846
DIARRHOEA	2489	862	236	2,93863	0,9755	1,96313	2,58652	-0,62946	154908	8,20964	2,72526	5,48438	7,22596	-1,75851	0,1015963492	100,3099028392
FATIGUE	2070	786	163	2,02599	0,73738	1,28861	1,48095	-0,09927	186864	6,82763	2,48498	4,34264	4,99081	-0,33451	0,0666884371	93,2636599514
DYSPNOEA	1840	1008	194	1,93837	1,01784	0,92053	1,89716	-0,41906	173610	6,069	3,18685	2,88215	5,93999	-1,31206	0,0476394774	62,2777136942
PYREXIA	1762	605	183	2,81372	0,92604	1,88768	2,71275	-0,84287	114530	5,81173	1,91274	3,89899	5,60318	-1,74095	0,0976916437	100,9519327443
PAIN	1744	4250	201	1,97869	4,62191	-2,64322	2,11696	1,18334	161199	5,75236	13,43661	-7,68425	6,15432	3,44017	-0,1367925212	-80,0902948217
DEHYDRATION	1596	638	201	5,77724	2,21365	3,56359	6,7541	-2,75866	50525	5,2642	2,01707	3,24713	6,15432	-2,51368	0,1844237183	89,1913166118
ABDOMINAL PAIN	1545	633	184	3,68786	1,44827	2,23959	4,07707	-1,50901	76621	5,09598	2,00126	3,09472	5,6338	-2,08518	0,1159037698	87,2092411991
DEATH	1488	548	92	1,25561	0,44323	0,81238	0,72065	0,12877	216742	4,90798	1,73253	3,17544	2,8169	0,50335	0,0420424741	95,6393774576
ASTHENIA	1374	1219	159	2,15488	1,83249	0,32239	2,31482	-0,32114	116616	4,53196	3,85394	0,67803	4,86834	-0,67539	0,0166844004	16,1705585386
HEADACHE	1362	655	124	1,38061	0,63641	0,7442	1,16681	-0,1583	180426	4,49238	2,07082	2,42156	3,79669	-0,51509	0,0385140073	73,7920298262
ANAEMIA	1228	570	162	3,2983	1,46746	1,83084	4,03916	-1,65628	68093	4,0504	1,80209	2,24831	4,9602	-2,03395	0,0947500471	76,8330759417
PNEUMONIA	1222	587	145	2,50447	1,15314	1,35133	2,75865	-0,92984	89238	4,03061	1,85583	2,17478	4,43968	-1,49646	0,0699343368	73,8914209005
HYPOTENSION	1178	523	141	3,376	1,43668	1,93932	3,75112	-1,34478	63817	3,88548	1,65349	2,23199	4,31721	-1,54772	0,1003641287	80,5921025292
FEBRILE NEUTROPENIA	1005	195	140	10,2817	1,91221	8,36949	13,29571	-7,19875	17877	3,31486	0,6165	2,69836	4,28659	-2,32091	0,4331397455	137,2732782184
CONSTIPATION	1018	446	113	3,38583	1,42185	1,96398	3,48884	-1,085	54989	3,35774	1,41005	1,94769	3,45989	-1,07599	0,1016403386	81,7017771565
DIZZINESS	1005	657	113	1,18106	0,74007	0,44099	1,23273	-0,27217	155628	3,31486	2,07714	1,23772	3,45989	-0,76389	0,0228222145	45,9094387158
ANXIETY	917	3110	142	1,77394	5,76674	-3,9928	2,55001	1,22033	94542	3,02461	9,83244	-6,80783	4,34783	2,0807	-0,2066362916	-105,9002636367
NEUTROPENIA	933	189	123	5,54541	1,07675	4,46866	6,78643	-3,47535	30771	3,07738	0,59753	2,47985	3,76607	-1,92862	0,2312631063	134,9607982894
DRUG INEFFECTIVE	983	467	66	0,62583	0,28498	0,34085	0,39006	0,06535	287271	3,2423	1,47645	1,76585	2,02082	0,33855	0,0176397465	74,8454672215
DECREASED APPETITE	949	340	100	3,05931	1,0506	2,00871	2,99256	-0,93761	56733	3,13015	1,07493	2,05522	3,06185	-0,95931	0,1039552157	97,7495857574
WEIGHT DECREASED	888	470	100	2,01478	1,02215	0,99263	2,1062	-0,58774	80608	2,92895	1,48593	1,44302	3,06185	-0,85441	0,051370813	65,370620989
THROMBOCYTOPENIA	866	202	104	4,39809	0,98333	3,41476	4,90302	-2,21231	36012	2,85639	0,63863	2,21775	3,18432	-1,43681	0,1767214343	126,9092544347
RASH	893	322	70	1,50915	0,5216	0,98755	1,09816	-0,08279	108221	2,94544	1,01802	1,92742	2,14329	-0,16156	0,0511079117	97,2596331405
PULMONARY EMBOLISM	859	309	102	3,51612	1,21236	2,30376	3,87575	-1,51151	44681	2,8333	0,97692	1,85638	3,12309	-1,21798	0,1192247102	97,4418840727
CHEST PAIN	846	538	96	2,06994	1,26175	0,80819	2,18044	-0,5146	74749	2,79042	1,70092	1,0895	2,93938	-0,69371	0,0418256323	48,5153180518
MALAISE	852	389	74	1,25675	0,55	0,70675	1,01327	-0,10989	123989	2,81021	1,22985	1,58037	2,26577	-0,24574	0,0365758864	78,2343987823
BACK PAIN	785	452	109	2,04708	1,12981	0,91727	2,63861	-1,05017	70134	2,58922	1,42902	1,1602	3,33742	-1,32829	0,0474707652	57,7464123718
SEPSIS	720	370	98	3,59875	1,77265	1,8261	4,54705	-1,86135	36591	2,37483	1,16978	1,20505	3,00061	-1,22831	0,0945047415	67,9934467737
RENAL FAILURE ACUTE	699	480	104	2,89358	1,90459	0,98899	3,99646	-1,59738	44181	2,30556	1,51755	0,78801	3,18432	-1,27277	0,0511824349	41,2236331768
DEEP VEIN THROMBOSIS	688	220	90	3,76678	1,15453	2,61225	4,57414	-2,11348	33405	2,26928	0,69554	1,57374	2,75566	-1,27325	0,1351897547	106,1607580096
ARTHRALGIA	669	394	71	1,17655	0,66418	0,51237	1,15912	-0,23876	103994	2,20661	1,24565	0,96096	2,17391	-0,44778	0,0265162885	55,6703047161
HAEMOGLOBIN DECREASED	681	279	57	3,32193	1,30451	2,01742	2,58109	-0,26787	37493	2,24619	0,88207	1,36412	1,74525	-0,18112	0,1044059776	87,2126300136
FALL	650	542	88	1,1648	0,93098	0,23382	1,46388	-0,41599	102060	2,14394	1,71356	0,43038	2,69443	-0,76568	0,0121007057	22,3134107588
PAIN IN EXTREMITY	671	375	66	1,3038	0,69843	0,60537	1,19047	-0,18936	94125	2,21321	1,18558	1,02762	2,02082	-0,32143	0,0313292456	60,4695764223
OEDEMA PERIPHERAL	655	410	73	1,88092	1,12853	0,75239	1,94597	-0,44124	63689	2,16043	1,29624	0,86419	2,23515	-0,50681	0,038937858	50,0018275765
CONFUSIONAL STATE	632	472	85	2,08453	1,49223	0,5923	2,60253	-0,81415	55450	2,08457	1,49225	0,59232	2,60257	-0,81416	0,030652844	33,1193594203
INJURY	608	1106	101	3,17609	5,53791	-2,36182	4,89773	-0,54073	35011	2,00541	3,49668	-1,49127	3,09247	-0,34142	-0,1222294445	-54,2074822125
PLEURAL EFFUSION	604	227	99	4,85354	1,74843	3,10511	7,38484	-4,08386	22760	1,99222	0,71767	1,27454	3,03123	-1,67629	0,1606963573	94,0661650992
COUGH	612	289	68	1,62724	0,73654	0,8907	1,67839	-0,4965	68785	2,0186	0,91369	1,10491	2,08206	-0,61591	0,0460957085	75,3623433653
URINARY TRACT INFECTION	590	359	87	2,34588	1,3682	0,97768	3,21113	-1,35409	45998	1,94604	1,135	0,81104	2,66381	-1,12329	0,0505971172	52,6472235385
HYPERTENSION	592	485	84	1,57025	1,23308	0,33717	2,06829	-0,66663	68952	1,95264	1,53335	0,41928	2,57195	-0,82896	0,0174492983	24,0549632045
TACHYCARDIA	607	165	62	3,63198	0,94633	2,68565	3,44375	-1,1546	30566	2,00211	0,52166	1,48045	1,89835	-0,63646	0,1389883682	117,3205833594
PRURITUS	607	116	43	1,25763	0,23037	1,02726	0,82702	-0,08302	88273	2,00211	0,36674	1,63537	1,3166	-0,13217	0,0531629926	138,0725806452
DEPRESSION	548	1009	97	1,0986	1,93889	-0,84029	1,80516	-0,28642	91229	1,80751	3,19001	-1,3825	2,96999	-0,47124	-0,0434868787	-55,327918775
RENAL FAILURE	553	368	87	2,16953	1,38385	0,78568	3,16843	-1,39174	46618	1,824	1,16345	0,66055	2,66381	-1,17008	0,0406606896	44,2215580658
RESPIRATORY FAILURE	505	207	85	3,36369	1,32159	2,0421	5,25567	-2,91303	27458	1,66568	0,65444	1,01124	2,60257	-1,44251	0,1056832225	87,1708841307
ABDOMINAL PAIN UPPER	518	365	67	1,57841	1,06607	0,51234	1,89518	-0,57294	60021	1,70856	1,15397	0,55459	2,05144	-0,62018	0,0265147359	38,7478823814
CONVULSION	509	361	67	1,58443	1,07712	0,50731	1,93604	-0,60527	58754	1,67887	1,14132	0,53755	2,05144	-0,64134	0,0262544222	38,1213954275
ATRIAL FIBRILLATION	504	222	64	2,87991	1,21591	1,664	3,39479	-1,34688	32007	1,66238	0,70187	0,96051	1,95958	-0,77746	0,0861157056	81,2535707136
GENERAL PHYSICAL HEALTH DETERIORATION	466	273	62	2,82173	1,5845	1,23723	3,48502	-1,28191	30204	1,53704	0,8631	0,67394	1,89835	-0,69827	0,0640294077	56,1582123493
INSOMNIA	443	412	65	0,91853	0,81882	0,09971	1,25109	-0,38242	88207	1,46118	1,30256	0,15862	1,9902	-0,60833	0,0051602145	11,478401013
CARDIAC ARREST	460	162	44	2,3432	0,79098	1,55222	2,0806	-0,51351	35904	1,51725	0,51217	1,00508	1,34721	-0,3325	0,0803308416	99,0511074667
HYPOAESTHESIA	434	174	58	1,54348	0,59315	0,95033	1,9148	-0,84649	51426	1,43149	0,55011	0,88138	1,77587	-0,78507	0,0491816938	88,9559727234
LOSS OF CONSCIOUSNESS	444	140	39	1,64254	0,49643	1,14611	1,33931	-0,26983	49438	1,46448	0,44262	1,02186	1,19412	-0,24057	0,0593137448	107,164663366
PARAESTHESIA	424	116	48	1,43106	0,37528	1,05578	1,50389	-0,60072	54188	1,39851	0,36674	1,03177	1,46969	-0,58706	0,0546389661	116,8971511454
NEUROPATHY PERIPHERAL	404	486	62	3,60114	4,15237	-0,55123	5,1302	-1,25345	20518	1,33254	1,53652	-0,20397	1,89835	-0,46382	-0,02852738	-14,2188505593
HYPERHIDROSIS	412	193	43	1,69386	0,76057	0,93329	1,64109	-0,41388	44485	1,35893	0,61018	0,74875	1,3166	-0,33204	0,0482998358	76,0494289917
DRUG INTERACTION	406	610	38	1,37418	1,97902	-0,60484	1,19395	0,48265	54035	1,33914	1,92855	-0,58941	1,1635	0,47034	-0,0313018169	-36,0753906716
MUSCLE SPASMS	384	315	42	1,26598	0,99542	0,27056	1,28538	-0,15468	55475	1,26657	0,99589	0,27068	1,28598	-0,15474	0,0140020825	23,9285398426
DYSPHAGIA	347	395	73	2,09921	2,29047	-0,19126	4,09953	-1,90469	30232	1,14453	1,24881	-0,10428	2,23515	-1,03848	-0,0098981309	-8,7140748301
TREMOR	361	2092	53	1,10691	6,14848	-5,04157	1,50857	2,11913	59647	1,19071	6,61397	-5,42326	1,62278	2,27956	-0,2609124746	-138,9744727713
GAIT DISTURBANCE	328	317	55	1,03362	0,95752	0,0761	1,60892	-0,61335	58037	1,08187	1,00221	0,07965	1,68402	-0,64198	0,0039383445	7,64386231
EMOTIONAL DISTRESS	325	1827	58	2,496	13,44935	-10,95335	4,13498	3,8377	23814	1,07197	5,77616	-4,70419	1,77587	1,64819	-0,5668602545	-137,3861345157
SOMNOLENCE	336	333	40	0,98583	0,9365	0,04933	1,08945	-0,12829	62335	1,10825	1,0528	0,05545	1,22474	-0,14421	0,0025529374	5,1323133905
GASTROOESOPHAGEAL REFLUX DISEASE	135	362	76	0,91837	2,36044	-1,44207	4,79934	-3,15994	26885	0,44528	1,14448	-0,6992	2,32701	-1,53212	-0,0746303338	-87,9630109704
CARDIAC FAILURE CONGESTIVE	141	268	68	0,50237	0,91525	-0,41288	2,24905	-1,54024	51332	0,46507	0,8473	-0,38223	2,08206	-1,42587	-0,0213674594	-58,2497425262

## Sheet: raw2_nilo_ima
event	imatinib_rrr	nilotinib_rrr	delta_rrr12
CHRONIC MYELOID LEUKAEMIA	70,42728	87,15167	-16,72439
RASH	1,70489	3,56558	-1,86069
ATRIAL FIBRILLATION	0,77486	2,55402	-1,77916
PRURITUS	0,92376	2,62908	-1,70532
OEDEMA PERIPHERAL	2,98546	1,21826	1,7672
HAEMOGLOBIN DECREASED	4,33974	2,5129	1,82684
BLOOD CREATININE INCREASED	3,67623	1,14318	2,53305
DEATH	5,69705	2,89582	2,80123
BLAST CRISIS IN MYELOGENOUS LEUKAEMIA	111,66542	108,71467	2,95075
OEDEMA	5,58271	1,82892	3,75379
FLUID RETENTION	6,45911	1,2658	5,19331
DRUG RESISTANCE	14,00739	8,74346	5,26393
NEOPLASM MALIGNANT	15,67746	4,70508	10,97238
event	imatinib_rrr	nilotinib_rrr	delta_rrr12
ATRIAL FIBRILLATION	0,77486	2,55402	-1,77916
PRURITUS	0,92376	2,62908	-1,70532
CONSTIPATION	0,73803	1,94014	-1,20211
ABDOMINAL PAIN UPPER	0,97041	2,15837	-1,18796
CHEST PAIN	0,82948	1,9648	-1,13532
MYOCARDIAL INFARCTION	0,5573	1,6164	-1,0591
HEADACHE	0,59773	1,44754	-0,84981
INSOMNIA	0,26413	0,60475	-0,34062
CARDIAC FAILURE CONGESTIVE	1,27376	0,49934	0,77442
OEDEMA PERIPHERAL	2,98546	1,21826	1,7672
BLOOD CREATININE INCREASED	3,67623	1,14318	2,53305
OEDEMA	5,58271	1,82892	3,75379
FLUID RETENTION	6,45911	1,2658	5,19331
NEOPLASM MALIGNANT	15,67746	4,70508	10,97238

## Sheet: raw_nilo_ima
number of reports
[results.term]	value
[results.value]
imatinib alone (with second drug)	14756 (15006)
nilotinib alone (with first drug)	8004 (8254)
All reports for both drugs simultanously	250
Total current number of reports in database	5544906
event	only_imatinib	only_nilotinib	both_drugs	imatinib_rrr	nilotinib_rrr	delta_rrr12	both_rrr	delta_both_rrr	event_total	imatinib_percent	nilotinib_percent	delta_1_vs_2	both_percent	delta_both	mmd	percdiff
CHRONIC MYELOID LEUKAEMIA	292	196	10	70,42728	87,15167	-16,72439	142,35959	-63,57012	1558	1,97886	2,44878	-0,46992	4	-1,78618	-0,6038390036	-21,2266803402
NAUSEA	1073	423	31	1,699	1,2348	0,4642	2,89724	-1,43034	237318	7,27162	5,28486	1,98676	12,4	-6,12176	0,0167600771	31,6449655737
DIARRHOEA	831	224	21	2,01582	1,00175	1,01407	3,00677	-1,49799	154908	5,63161	2,7986	2,83301	8,4	-4,1849	0,0366132946	67,2110340439
VOMITING	721	241	16	1,79867	1,1084	0,69027	2,35595	-0,90242	150629	4,88615	3,01099	1,87515	6,4	-2,45143	0,0249224007	47,4890525512
FATIGUE	681	515	21	1,36945	1,90928	-0,53983	2,49257	-0,85321	186864	4,61507	6,43428	-1,81921	8,4	-2,87532	-0,0194907204	-32,9292134454
DEATH	3286	906	22	5,69705	2,89582	2,80123	2,2513	2,04513	216742	22,26891	11,31934	10,94957	8,8	7,99412	0,1011392303	65,1989381895
DYSPNOEA	627	357	25	1,35712	1,42456	-0,06744	3,19389	-1,80305	173610	4,24912	4,46027	-0,21115	10	-5,64531	-0,002434941	-4,8488683098
PYREXIA	612	276	18	2,00797	1,66946	0,33851	3,48584	-1,64713	114530	4,14747	3,44828	0,69919	7,2	-3,40213	0,0122220028	18,4101396899
ANAEMIA	574	225	15	3,16763	2,28911	0,87852	4,88588	-2,15751	68093	3,88994	2,81109	1,07885	6	-2,64948	0,0317192221	32,1994450899
RASH	491	557	26	1,70489	3,56558	-1,86069	5,32864	-2,69341	108221	3,32746	6,95902	-3,63156	10,4	-5,25676	-0,0671807579	-70,6081241331
OEDEMA PERIPHERAL	506	112	5	2,98546	1,21826	1,7672	1,74124	0,36062	63689	3,42911	1,3993	2,02981	2	0,41421	0,063805274	84,0779119447
ASTHENIA	449	213	8	1,44682	1,26534	0,18148	1,52155	-0,16547	116616	3,04283	2,66117	0,38166	3,2	-0,348	0,0065523886	13,3826912866
MALIGNANT NEOPLASM PROGRESSION	444	200	3	9,45984	7,85584	1,604	3,77269	4,88515	17637	3,00895	2,49875	0,51019	1,2	1,55385	0,0579128902	18,5265608974
HAEMOGLOBIN DECREASED	433	136	10	4,33974	2,5129	1,82684	5,91567	-2,48935	37493	2,9344	1,69915	1,23525	4	-1,68323	0,0659585937	53,3178453851
MUSCLE SPASMS	428	141	11	2,89916	1,7608	1,13836	4,39794	-2,06796	55475	2,90052	1,76162	1,1389	4,4	-2,06893	0,0411008215	48,8570717345
PLEURAL EFFUSION	385	213	14	6,35644	6,48328	-0,12684	13,643	-7,22314	22760	2,60911	2,66117	-0,05206	5,6	-2,96486	-0,0045795954	-1,9757440193
DRUG INEFFECTIVE	381	171	16	0,49838	0,41237	0,08601	1,23533	-0,77996	287271	2,582	2,13643	0,44557	6,4	-4,04078	0,0031054163	18,8877298929
PNEUMONIA	388	186	7	1,63383	1,44394	0,18989	1,73981	-0,20093	89238	2,62944	2,32384	0,3056	2,8	-0,32336	0,0068560341	12,3394535654
PLATELET COUNT DECREASED	336	226	10	3,99796	4,95758	-0,95962	7,02309	-2,54532	31581	2,27704	2,82359	-0,54655	4	-1,44969	-0,0346473614	-21,4307568276
MALAISE	334	212	12	1,01225	1,18451	-0,17226	2,14661	-1,04823	123989	2,26349	2,64868	-0,38519	4,8	-2,34392	-0,0062194978	-15,6830969246
ABDOMINAL PAIN	329	216	7	1,61352	1,95296	-0,33944	2,0263	-0,24306	76621	2,2296	2,69865	-0,46905	2,8	-0,33587	-0,0122555807	-19,0350149167
PAIN	308	193	6	0,71798	0,82943	-0,11145	0,82555	-0,05185	161199	2,08729	2,41129	-0,32401	2,4	-0,15071	-0,0040239349	-14,4047149753
WHITE BLOOD CELL COUNT DECREASED	297	109	10	3,84472	2,60134	1,24338	7,64077	-4,41774	29028	2,01274	1,36182	0,65092	4	-2,31272	0,0448925994	38,5779840709
THROMBOCYTOPENIA	291	182	12	3,03649	3,50115	-0,46466	7,39074	-4,12192	36012	1,97208	2,27386	-0,30178	4,8	-2,67703	-0,0167766855	-14,2149154741
BLAST CRISIS IN MYELOGENOUS LEUKAEMIA	178	94	9	111,66542	108,71467	2,95075	333,24978	-223,05974	599	1,20629	1,17441	0,03188	3,6	-2,40965	0,1065376937	2,6778734867
HEADACHE	287	377	13	0,59773	1,44754	-0,84981	1,59808	-0,57545	180426	1,94497	4,71014	-2,76517	5,2	-1,87244	-0,0306826392	-83,1000308028
OEDEMA	287	51	2	5,58271	1,82892	3,75379	2,29627	1,40955	19318	1,94497	0,63718	1,30779	0,8	0,49108	0,1355316884	101,2945870207
ARTHRALGIA	261	164	12	0,9431	1,0925	-0,1494	2,55934	-1,54154	103994	1,76877	2,04898	-0,2802	4,8	-2,89113	-0,0053941308	-14,6787188053
FLUID RETENTION	254	27	9	6,45911	1,2658	5,19331	13,5086	-9,64615	14777	1,72133	0,33733	1,384	3,6	-2,57067	0,1875059799	134,4561943116
BLOOD CREATININE INCREASED	249	42	10	3,67623	1,14318	2,53305	8,7143	-6,3046	25452	1,68745	0,52474	1,16271	4	-2,89391	0,0914565128	105,1186763525
PANCYTOPENIA	254	128	3	4,9805	4,62712	0,35338	3,47208	1,33173	19164	1,72133	1,5992	0,12213	1,2	0,46027	0,0127588885	7,3562443144
MYALGIA	249	178	7	1,65536	2,1816	-0,52624	2,74675	-0,82827	56524	1,68745	2,22389	-0,53644	2,8	-0,84433	-0,0190000495	-27,4300487886
FALL	250	66	3	0,92047	0,448	0,47247	0,65196	0,03228	102060	1,69423	0,82459	0,86964	1,2	0,05941	0,0170586679	69,050837797
PAIN IN EXTREMITY	241	211	7	0,96214	1,55298	-0,59084	1,64948	-0,39192	94125	1,63323	2,63618	-1,00295	2,8	-0,66529	-0,0213324514	-46,9830465346
DIZZINESS	241	165	3	0,58191	0,73449	-0,15258	0,42755	0,23065	155628	1,63323	2,06147	-0,42824	1,2	0,64735	-0,0055089456	-23,1814038286
WEIGHT DECREASED	224	152	10	1,04423	1,30633	-0,2621	2,75154	-1,57626	80608	1,51803	1,89905	-0,38102	4	-2,29146	-0,0094631973	-22,3010686815
WHITE BLOOD CELL COUNT INCREASED	220	102	11	5,18861	4,43496	0,75365	15,31261	-10,50083	15933	1,49092	1,27436	0,21656	4,4	-3,01736	0,0272107542	15,6625867531
PRURITUS	217	335	9	0,92376	2,62908	-1,70532	2,26136	-0,48494	88273	1,47059	4,18541	-2,71482	3,6	-0,772	-0,0615710785	-95,9975681427
SEPSIS	216	62	1	2,21822	1,17383	1,04439	0,60615	1,08988	36591	1,46381	0,77461	0,6892	0,4	0,71921	0,0377080071	61,5786913518
COUGH	211	124	4	1,15269	1,24886	-0,09617	1,28979	-0,08901	68785	1,42993	1,54923	-0,1193	1,6	-0,11042	-0,003472246	-8,0089941913
NEUTROPENIA	212	83	1	2,58893	1,86863	0,7203	0,7208	1,50798	30771	1,4367	1,03698	0,39972	0,4	0,83684	0,0260066427	32,3181292007
WEIGHT INCREASED	207	58	5	1,18629	0,61279	0,5735	1,69129	-0,79175	65570	1,40282	0,72464	0,67818	2	-0,93627	0,0207063856	63,754808013
RENAL FAILURE	210	56	2	1,69274	0,83219	0,86055	0,95155	0,31092	46618	1,42315	0,69965	0,7235	0,8	0,2614	0,03107041	68,16426594
DECREASED APPETITE	208	149	4	1,3777	1,81944	-0,44174	1,56379	0,03478	56733	1,4096	1,86157	-0,45197	1,6	0,03558	-0,0159491522	-27,6334473936
DRUG RESISTANCE	127	43	8	14,00739	8,74346	5,26393	52,08013	-40,7047	3407	0,86067	0,53723	0,32344	3,2	-2,50105	0,1900557357	46,274578752
DRUG INTERACTION	180	100	3	1,25177	1,28207	-0,0303	1,2314	0,03552	54035	1,21984	1,24938	-0,02953	1,2	0,03461	-0,0010939904	-2,3916269378
CEREBROVASCULAR ACCIDENT	179	151	3	0,84027	1,30678	-0,46651	0,83122	0,24231	80050	1,21307	1,88656	-0,67349	1,2	0,34981	-0,0168434803	-43,4559046133
GENERAL PHYSICAL HEALTH DETERIORATION	175	58	4	2,1772	1,3303	0,8469	2,93731	-1,18356	30204	1,18596	0,72464	0,46132	1,6	-0,6447	0,0305775728	48,290805417
DEPRESSION	173	56	6	0,71259	0,42525	0,28734	1,45872	-0,8898	91229	1,1724	0,69965	0,47275	2,4	-1,46397	0,0103744949	50,506222316
CARDIAC FAILURE CONGESTIVE	174	37	3	1,27376	0,49934	0,77442	1,29625	-0,4097	51332	1,17918	0,46227	0,71691	1,2	-0,37927	0,0279606611	87,3520952005
CHEST PAIN	165	212	10	0,82948	1,9648	-1,13532	2,96721	-1,57007	74749	1,11819	2,64868	-1,53049	4	-2,11657	-0,0409910614	-81,2602888758
BONE PAIN	168	85	2	3,81127	3,55501	0,25626	2,67805	1,00509	16564	1,13852	1,06197	0,07655	0,8	0,30024	0,0092523424	6,9576502658
MYOCARDIAL INFARCTION	157	247	5	0,5573	1,6164	-1,0591	1,04758	0,03927	105861	1,06397	3,08596	-2,02198	2	0,07497	-0,038239116	-97,4467497815
ABDOMINAL PAIN UPPER	155	187	7	0,97041	2,15837	-1,18796	2,58672	-1,02233	60021	1,05042	2,33633	-1,28591	2,8	-1,10662	-0,042891644	-75,9375858961
ASPARTATE AMINOTRANSFERASE INCREASED	159	51	1	2,35274	1,39126	0,96148	0,87339	0,99861	25395	1,07753	0,63718	0,44035	0,4	0,45735	0,0347145173	51,3611111111
ALANINE AMINOTRANSFERASE INCREASED	159	75	1	2,14944	1,86918	0,28026	0,79791	1,2114	27797	1,07753	0,93703	0,1405	0,4	0,60728	0,0101188695	13,9480717261
BACK PAIN	155	134	4	0,83048	1,32362	-0,49314	1,26499	-0,18794	70134	1,05042	1,67416	-0,62374	1,6	-0,23771	-0,0178049643	-45,7861752008
INFECTION	138	70	7	1,48073	1,3847	0,09603	4,43326	-3,00055	35021	0,93521	0,87456	0,06065	2,8	-1,89511	0,0034671913	6,7026589378
ABDOMINAL DISCOMFORT	131	60	6	1,40578	1,18702	0,21876	3,80038	-2,50398	35017	0,88777	0,74963	0,13815	2,4	-1,5813	0,0078983939	16,8744214749
NEOPLASM MALIGNANT	645	105	21	15,67746	4,70508	10,97238	30,12756	-19,93629	15460	4,3711	1,31184	3,05926	8,4	-5,55853	0,3961609964	107,6645010877
ABDOMINAL DISTENSION	114	55	4	1,35662	1,20664	0,14998	2,80959	-1,52796	31577	0,77257	0,68716	0,08541	1,6	-0,87014	0,0054150719	11,702285371
CONSTIPATION	108	154	5	0,73803	1,94014	-1,20211	2,01673	-0,67765	54989	0,73191	1,92404	-1,19213	2	-0,67203	-0,0434025339	-89,7710003473
CARDIAC FAILURE	103	98	5	1,48367	2,60249	-1,11882	4,25109	-2,20801	26087	0,69802	1,22439	-0,52637	2	-1,0388	-0,0403953241	-54,7614386123
GAIT DISTURBANCE	103	65	3	0,6669	0,77588	-0,10898	1,14649	-0,4251	58037	0,69802	0,81209	-0,11407	1,2	-0,44494	-0,0039347548	-15,106946312
DRUG INTOLERANCE	97	62	7	2,85278	3,36163	-0,50885	12,15132	-9,04412	12777	0,65736	0,77461	-0,11725	2,8	-2,08401	-0,0183721784	-16,3764540801
PERICARDIAL EFFUSION	86	46	9	4,2917	4,23204	0,05966	26,50951	-22,24764	7530	0,58281	0,57471	0,0081	3,6	-3,02124	0,0021540418	1,3998549932
HYPERTENSION	92	67	2	0,50138	0,67315	-0,17177	0,64334	-0,05608	68952	0,62348	0,83708	-0,21361	0,8	-0,06972	-0,0062018062	-29,2491464671
ATRIAL FIBRILLATION	66	118	6	0,77486	2,55402	-1,77916	4,15777	-2,49333	32007	0,44728	1,47426	-1,02699	2,4	-1,43923	-0,0642370934	-106,8924082574
INSOMNIA	62	77	2	0,26413	0,60475	-0,34062	0,5029	-0,06846	88207	0,42017	0,96202	-0,54185	0,8	-0,10891	-0,012298185	-78,4043826535
ERYTHEMA	61	72	2	0,45135	0,98214	-0,53079	0,87345	-0,15671	50786	0,41339	0,89955	-0,48616	0,8	-0,14353	-0,0191643285	-74,055626478

## Sheet: raw2_gaba_pre
event	gabapentin_rrr	pregabalin_rrr	diff
WEIGHT INCREASED	1,88541	5,06885	-3,18344
VISION BLURRED	2,07473	4,20484	-2,13011
DRY MOUTH	0,96715	2,96176	-1,99461
SOMNOLENCE	2,70489	4,536	-1,83111
DRUG WITHDRAWAL SYNDROME	1,7555	3,00727	-1,25177
DRUG HYPERSENSITIVITY	3,66366	2,16586	1,4978
NEUROPATHY PERIPHERAL	4,7654	3,11219	1,65321
SUICIDAL IDEATION	3,69265	1,95879	1,73386
DIABETES MELLITUS	3,27645	1,47939	1,79706
event	gabapentin_rrr	pregabalin_rrr	delta_rrr12
WEIGHT INCREASED	1,88541	5,06885	-3,18344
VISION BLURRED	2,07473	4,20484	-2,13011
DRY MOUTH	0,96715	2,96176	-1,99461
SOMNOLENCE	2,70489	4,536	-1,83111
DRUG WITHDRAWAL SYNDROME	1,7555	3,00727	-1,25177
MYOCARDIAL INFARCTION	1,01216	0,43776	0,5744
ANAEMIA	1,58961	0,71059	0,87902
CHEST PAIN	1,93702	0,83513	1,10189
RENAL FAILURE	1,67524	0,50873	1,16651
URINARY TRACT INFECTION	2,12567	0,92598	1,19969
RENAL FAILURE ACUTE	2,15652	0,95018	1,20634
DIABETES MELLITUS	3,27645	1,47939	1,79706

## Sheet: raw_gaba_pre_BGdepr
number of reports
[results.term]	value
[results.value]
PREGABALIN alone (with second drug)	3659 (4004)
GABAPENTIN alone (with first drug)	5166 (5511)
All reports for both drugs simultanously	345
Total current number of reports in database	133898
Background correction for subpopulation: (patient.drug.drugindication.exact:(%22DEPRESSION%22))
event	only_PREGABALIN	only_GABAPENTIN	both_drugs	PREGABALIN_rrr	GABAPENTIN_rrr	delta_rrr12	both_rrr	delta_both_rrr	event_total	PREGABALIN_percent	GABAPENTIN_percent	delta_1_vs_2	both_percent	delta_both	percdiff
PAIN	431	391	62	3,09925	1,99143	1,10782	4,7284	-2,18306	5089	11,77917	7,56872	4,21046	17,97101	-8,29707	43,5234585556
DRUG INEFFECTIVE	344	477	58	1,23271	1,21067	0,02204	2,20431	-0,98262	10212	9,40148	9,23345	0,16803	16,81159	-7,49413	1,8040583127
DEPRESSION	312	518	41	1,02224	1,20208	-0,17984	1,4247	-0,31254	11169	8,52692	10,0271	-1,50018	11,88406	-2,60705	-16,1703352036
WEIGHT INCREASED	233	245	30	1,93959	1,44454	0,49505	2,64861	-0,95655	4396	6,36786	4,74255	1,62531	8,69565	-3,14045	29,2571502868
FALL	233	263	30	1,97189	1,57648	0,39541	2,69272	-0,91853	4324	6,36786	5,09098	1,27688	8,69565	-2,96623	22,2868528367
DIZZINESS	227	277	25	1,03255	0,89243	0,14012	1,20606	-0,24357	8045	6,20388	5,36198	0,8419	7,24638	-1,46345	14,5580733306
FATIGUE	200	298	23	1,07472	1,1342	-0,05948	1,3108	-0,20634	6810	5,46597	5,76849	-0,30251	6,66667	-1,04944	-5,3854372272
MALAISE	197	187	21	1,6373	1,10081	0,53649	1,85108	-0,48203	4403	5,38398	3,61982	1,76416	6,08696	-1,58505	39,1868843838
FEELING ABNORMAL	180	195	31	1,26818	0,97309	0,29509	2,31641	-1,19577	5194	4,91938	3,77468	1,1447	8,98551	-4,63848	26,3323919028
SOMNOLENCE	191	187	19	1,75307	1,21567	0,5374	1,84953	-0,36516	3987	5,22001	3,61982	1,60018	5,50725	-1,08733	36,2039114237
PAIN IN EXTREMITY	184	214	26	2,79275	2,30057	0,49218	4,18534	-1,63868	2411	5,0287	4,14247	0,88623	7,53623	-2,95065	19,3264903835
NAUSEA	181	375	29	0,6901	1,01268	-0,32258	1,17266	-0,32127	9598	4,94671	7,259	-2,31229	8,4058	-2,30294	-37,8886291829
HEADACHE	173	355	17	0,80915	1,17603	-0,36688	0,84329	0,1493	7824	4,72807	6,87185	-2,14379	4,92754	0,87242	-36,961887587
ANXIETY	170	351	19	0,72103	1,05443	-0,3334	0,85467	0,03306	8628	4,64608	6,79443	-2,14835	5,50725	0,21301	-37,5564642403
INSOMNIA	160	284	13	0,77213	0,97073	-0,1986	0,66536	0,20607	7583	4,37278	5,49748	-1,1247	3,76812	1,16702	-22,7901265736
DYSPNOEA	137	217	19	1,24402	1,39564	-0,15162	1,8298	-0,50997	4030	3,74419	4,20054	-0,45635	5,50725	-1,53488	-11,4878431313
DRUG INTERACTION	145	143	11	1,15477	0,80662	0,34815	0,9291	0,0516	4595	3,96283	2,7681	1,19473	3,18841	0,17706	35,5003339468
OEDEMA PERIPHERAL	127	119	20	2,85646	1,89574	0,96072	4,77087	-2,39477	1627	3,47089	2,30352	1,16737	5,7971	-2,90989	40,4326417238
CONFUSIONAL STATE	126	169	15	1,22695	1,1656	0,06135	1,54914	-0,35287	3758	3,44356	3,27139	0,17217	4,34783	-0,99035	5,1284194688
ARTHRALGIA	126	216	13	1,62698	1,97548	-0,3485	1,78032	0,02091	2834	3,44356	4,18118	-0,73762	3,76812	0,04426	-19,3478900529
VOMITING	121	218	15	0,9318	1,18905	-0,25725	1,2251	-0,16468	4752	3,30691	4,2199	-0,91298	4,34783	-0,58442	-24,259141382
TREMOR	118	157	16	0,87553	0,82508	0,05045	1,25908	-0,40877	4932	3,22492	3,0391	0,18582	4,63768	-1,50567	5,9331651584
DIARRHOEA	113	221	21	0,88832	1,23053	-0,34221	1,75087	-0,69144	4655	3,08828	4,27797	-1,1897	6,08696	-2,40383	-32,3014842957
SUICIDAL IDEATION	123	269	10	0,75598	1,17102	-0,41504	0,65185	0,31165	5954	3,36157	5,20712	-1,84555	2,89855	1,3858	-43,0762843799
OFF LABEL USE	115	150	12	1,68131	1,55328	0,12803	1,8607	-0,24341	2503	3,14294	2,9036	0,23933	3,47826	-0,45499	7,9163046939
WEIGHT DECREASED	107	155	10	1,27005	1,3031	-0,03305	1,25887	0,02771	3083	2,9243	3,00039	-0,07609	2,89855	0,06379	-2,5688358627
GAIT DISTURBANCE	108	104	9	1,98004	1,35049	0,62955	1,75	-0,08474	1996	2,95163	2,01316	0,93846	2,6087	-0,1263	37,8047938316
ASTHENIA	108	170	5	1,04749	1,16784	-0,12035	0,51433	0,59334	3773	2,95163	3,29075	-0,33912	1,44928	1,67191	-10,8651984129
VISION BLURRED	95	116	15	1,71338	1,48182	0,23156	2,86922	-1,27162	2029	2,59634	2,24545	0,35089	4,34783	-1,92693	14,494241362
BACK PAIN	95	188	13	1,77914	2,49375	-0,71461	2,5821	-0,44566	1954	2,59634	3,63918	-1,04284	3,76812	-0,65036	-33,4485558954
DIABETES MELLITUS	75	415	27	0,84448	3,30967	-2,46519	3,2243	-1,14722	3250	2,04974	8,03329	-5,98355	7,82609	-2,78457	-118,6856516977
HYPOAESTHESIA	78	133	23	1,64421	1,98574	-0,34153	5,14201	-3,32704	1736	2,13173	2,57453	-0,4428	6,66667	-4,31354	-18,8173390818
MEMORY IMPAIRMENT	88	139	11	1,50551	1,68432	-0,17881	1,99589	-0,40098	2139	2,40503	2,69067	-0,28564	3,18841	-0,64056	-11,2112557723
DRUG WITHDRAWAL SYNDROME	94	101	5	0,7033	0,53523	0,16807	0,39676	0,22251	4891	2,56901	1,95509	0,61392	1,44928	0,81277	27,1402388315
CONVULSION	89	174	10	1,05674	1,46331	-0,40657	1,25928	0,00075	3082	2,43236	3,36818	-0,93582	2,89855	0,00172	-32,2668201028
PNEUMONIA	79	157	9	1,67688	2,36038	-0,6835	2,0261	-0,00747	1724	2,15906	3,0391	-0,88004	2,6087	-0,00961	-33,8595978461
PARAESTHESIA	72	88	16	0,80599	0,69773	0,10826	1,89959	-1,14773	3269	1,96775	1,70345	0,26431	4,63768	-2,80208	14,3989572527
LOSS OF CONSCIOUSNESS	78	122	10	1,14357	1,26688	-0,12331	1,55493	-0,34971	2496	2,13173	2,3616	-0,22987	2,89855	-0,65189	-10,2312846149
PYREXIA	82	132	4	1,20269	1,37127	-0,16858	0,62222	0,66476	2495	2,24105	2,55517	-0,31412	1,15942	1,23869	-13,0988826555
RASH	77	112	8	1,14403	1,17862	-0,03459	1,26061	-0,09928	2463	2,1044	2,16802	-0,06362	2,31884	-0,18263	-2,9784943922
MUSCLE SPASMS	73	113	10	1,44243	1,58146	-0,13903	2,09563	-0,58368	1852	1,99508	2,18738	-0,1923	2,89855	-0,80732	-9,1954403103
HYPERTENSION	68	194	13	0,86523	1,74837	-0,88314	1,75432	-0,44752	2876	1,85843	3,75532	-1,89689	3,76812	-0,96124	-67,580348944
HYPERHIDROSIS	75	124	6	0,79923	0,93593	-0,1367	0,67812	0,18946	3434	2,04974	2,40031	-0,35057	1,73913	0,48589	-15,7564720256
NEUROPATHY PERIPHERAL	49	154	31	2,51136	5,59039	-3,07903	16,85072	-12,79985	714	1,33916	2,98103	-1,64187	8,98551	-6,82541	-76,009010399
CONSTIPATION	64	102	12	1,13856	1,28524	-0,14668	2,26413	-1,05223	2057	1,74911	1,97445	-0,22534	3,47826	-1,61648	-12,1033088539
DRUG DOSE OMISSION	67	130	8	1,14946	1,57969	-0,43023	1,45564	-0,09107	2133	1,8311	2,51645	-0,68535	2,31884	-0,14506	-31,528497884
MYALGIA	66	31	7	1,34853	0,44863	0,8999	1,5169	-0,61832	1791	1,80377	0,60008	1,20369	2,02899	-0,82706	100,1468984398
URINARY TRACT INFECTION	65	78	4	1,80062	1,53042	0,2702	1,1752	0,49032	1321	1,77644	1,50987	0,26657	1,15942	0,48374	16,2231615351
PRURITUS	59	69	8	0,97739	0,8096	0,16779	1,40556	-0,51207	2209	1,61246	1,33566	0,27681	2,31884	-0,84478	18,7790642365
DECREASED APPETITE	60	83	6	1,00672	0,98638	0,02034	1,0677	-0,07115	2181	1,63979	1,60666	0,03313	1,73913	-0,1159	2,0410415935
CHEST PAIN	52	209	11	0,79287	2,25712	-1,46425	1,77884	-0,25384	2400	1,42115	4,04568	-2,62453	3,18841	-0,45499	-96,0167082515
WRONG TECHNIQUE IN DRUG USAGE PROCESS	60	110	2	1,43788	1,86712	-0,42924	0,50833	1,14417	1527	1,63979	2,12931	-0,48951	0,57971	1,30484	-25,9751891074
AGITATION	50	91	8	0,51862	0,66855	-0,14993	0,88007	-0,28649	3528	1,36649	1,76152	-0,39502	2,31884	-0,75483	-25,258387594
CONDITION AGGRAVATED	51	79	6	0,66797	0,73286	-0,06489	0,83345	-0,13304	2794	1,39382	1,52923	-0,13541	1,73913	-0,2776	-9,2645074706
SUICIDE ATTEMPT	54	222	1	0,61946	1,80377	-1,18431	0,12166	1,08996	3190	1,47581	4,29733	-2,82152	0,28986	2,59672	-97,7463963388
MIGRAINE	46	70	8	1,33917	1,44339	-0,10422	2,47007	-1,07879	1257	1,25717	1,35501	-0,09784	2,31884	-1,01275	-7,4909435915
TYPE 2 DIABETES MELLITUS	30	293	22	0,50498	3,49323	-2,98825	3,92752	-1,92841	2174	0,8199	5,6717	-4,8518	6,37681	-3,13101	-149,4793920279
COUGH	44	104	7	1,12992	1,89164	-0,76172	1,90651	-0,39573	1425	1,20251	2,01316	-0,81065	2,02899	-0,42115	-50,4189888667
INJECTION SITE PAIN	46	113	4	1,0587	1,84205	-0,78335	0,97638	0,474	1590	1,25717	2,18738	-0,9302	1,15942	0,56286	-54,0101697837
MUSCULAR WEAKNESS	45	30	4	1,61287	0,76158	0,85129	1,52051	-0,33329	1021	1,22984	0,58072	0,64912	1,15942	-0,25414	71,7041841269
IRRITABILITY	43	38	4	0,61371	0,38414	0,22957	0,60548	-0,10656	2564	1,17518	0,73558	0,43961	1,15942	-0,20404	46,0129277948
SYNCOPE	43	49	3	1,05536	0,8518	0,20356	0,78091	0,17267	1491	1,17518	0,94851	0,22667	0,86957	0,19228	21,3469242224
HALLUCINATION	40	47	6	0,94133	0,78341	0,15792	1,49753	-0,63516	1555	1,09319	0,90979	0,1834	1,73913	-0,73764	18,312325336
OVERDOSE	41	112	4	0,72904	1,41056	-0,68152	0,75434	0,31546	2058	1,12052	2,16802	-1,0475	1,15942	0,48485	-63,7053654889
AMNESIA	36	90	8	0,70037	1,24015	-0,53978	1,65065	-0,68039	1881	0,98388	1,74216	-0,75828	2,31884	-0,95582	-55,6325108734
BLOOD CHOLESTEROL INCREASED	30	133	12	0,63939	2,00771	-1,36832	2,71248	-1,38893	1717	0,8199	2,57453	-1,75463	3,47826	-1,78105	-103,3825696045
ABDOMINAL PAIN UPPER	38	65	3	0,76238	0,92365	-0,16127	0,63834	0,20468	1824	1,03854	1,25823	-0,21969	0,86957	0,27882	-19,1301459642
PANIC ATTACK	35	59	4	0,77483	0,92512	-0,15029	0,93917	-0,0892	1653	0,95655	1,14208	-0,18554	1,15942	-0,11011	-17,6816965205
HYPERSENSITIVITY	30	40	8	1,03764	0,97993	0,05771	2,93467	-1,92589	1058	0,8199	0,77429	0,0456	2,31884	-1,52175	5,7207432704
DEHYDRATION	29	59	7	0,8233	1,18637	-0,36307	2,10766	-1,10283	1289	0,79257	1,14208	-0,34952	2,02899	-1,06166	-36,1323003279
CEREBROVASCULAR ACCIDENT	26	81	7	0,72519	1,60019	-0,875	2,07071	-0,90802	1312	0,71058	1,56794	-0,85737	2,02899	-0,88973	-75,2565172144
ANAEMIA	27	111	6	0,68282	1,98826	-1,30544	1,6093	-0,27376	1447	0,73791	2,14866	-1,41076	1,73913	-0,29584	-97,7462299894
ABDOMINAL PAIN	19	160	11	0,321	1,91461	-1,59361	1,97101	-0,85321	2166	0,51927	3,09717	-2,57791	3,18841	-1,38019	-142,5660110663
ROAD TRAFFIC ACCIDENT	22	69	3	0,99514	2,21065	-1,21551	1,43922	0,16368	809	0,60126	1,33566	-0,7344	0,86957	0,09889	-75,8321661743
DYSPHAGIA	18	43	5	0,65935	1,11564	-0,45629	1,94249	-1,055	999	0,49194	0,83237	-0,34043	1,44928	-0,78712	-51,4132473986

## Sheet: raw_gaba_pre
number of reports
[results.term]	value
[results.value]
gabapentin alone (with second drug)	71001 (75767)
pregabalin alone (with first drug)	81364 (86130)
All reports for both drugs simultanously	4766
Total current number of reports in database	5544906
event	only_gabapentin	only_pregabalin	both_drugs	gabapentin_rrr	pregabalin_rrr	delta_rrr12	both_rrr	delta_both_rrr	event_total	gabapentin_percent	pregabalin_percent	delta_1_vs_2	both_percent	delta_both	mmd	percdiff
DRUG INEFFECTIVE	6106	7034	1097	1,65995	1,66868	-0,00873	4,44278	-2,77847	287271	8,59988	8,6451	-0,04522	23,01721	-14,39472	-0,0017528361	-0,5245401261
PAIN	4438	7892	763	2,15008	3,33647	-1,18639	5,50684	-2,76357	161199	6,25062	9,69962	-3,44901	16,00923	-8,03411	-0,2382070073	-43,2472136406
NAUSEA	4406	3397	356	1,44992	0,9755	0,47442	1,74526	-0,53255	237318	6,20555	4,17507	2,03048	7,46958	-2,27927	0,0952554964	39,1206471456
FATIGUE	3675	3123	327	1,53589	1,13896	0,39693	2,03593	-0,69851	186864	5,17598	3,83831	1,33768	6,8611	-2,35395	0,0796968176	29,6786735705
DIZZINESS	3365	5385	487	1,6886	2,35809	-0,66949	3,64067	-1,61733	155628	4,73937	6,61841	-1,87904	10,21821	-4,53932	-0,1344222468	-33,0882770857
HEADACHE	3355	2949	271	1,45219	1,11388	0,33831	1,74747	-0,46444	180426	4,72529	3,62445	1,10083	5,68611	-1,51124	0,067926915	26,3679478736
FALL	3094	2897	281	2,36752	1,93444	0,43308	3,20325	-1,05227	102060	4,35769	3,56054	0,79714	5,89593	-1,93682	0,086955125	20,1340784201
DEPRESSION	3024	1988	291	2,58868	1,48506	1,10362	3,71108	-1,67421	91229	4,25909	2,44334	1,81575	6,10575	-2,75453	0,221588194	54,1821520274
DYSPNOEA	3025	2411	205	1,36076	0,94642	0,41434	1,37379	-0,2202	173610	4,2605	2,96323	1,29728	4,3013	-0,68944	0,0831924506	35,9174403384
DIARRHOEA	2925	1936	181	1,47463	0,85171	0,62292	1,35939	-0,19622	154908	4,11966	2,37943	1,74023	3,79773	-0,54819	0,1250717799	53,5536507991
ASTHENIA	2679	1873	205	1,79409	1,09456	0,69953	2,0452	-0,60087	116616	3,77319	2,302	1,47119	4,3013	-1,26371	0,1404537697	48,433005037
PAIN IN EXTREMITY	2488	3123	372	2,06431	2,26115	-0,19684	4,5981	-2,43537	94125	3,50418	3,83831	-0,33413	7,80529	-4,13405	-0,0395221363	-9,1014597291
VOMITING	2655	1937	168	1,37653	0,87636	0,50017	1,2976	-0,17116	150629	3,73938	2,38066	1,35872	3,52497	-0,46495	0,1004256601	44,4025229816
INSOMNIA	2307	2609	271	2,04256	2,01573	0,02683	3,57443	-1,54529	88207	3,24925	3,20658	0,04267	5,68611	-2,4582	0,0053870093	1,3222317774
ANXIETY	2364	1733	212	1,95278	1,24921	0,70357	2,60886	-1,00787	94542	3,32953	2,12993	1,1996	4,44817	-1,71844	0,1412649332	43,945796208
SOMNOLENCE	2159	4149	386	2,70489	4,536	-1,83111	7,20436	-3,58392	62335	3,0408	5,09931	-2,0585	8,09903	-4,02898	-0,3676558578	-50,5769318413
MALAISE	2054	3309	252	1,29374	1,81876	-0,52502	2,3646	-0,80835	123989	2,89292	4,06691	-1,17399	5,28745	-1,80754	-0,105415119	-33,7362248996
ARTHRALGIA	2014	1762	193	1,51245	1,15467	0,35778	2,15918	-0,82562	103994	2,83658	2,16558	0,671	4,04952	-1,54844	0,071836161	26,8289390804
PNEUMONIA	2076	1245	107	1,8168	0,95078	0,86602	1,395	-0,01121	89238	2,9239	1,53016	1,39374	2,24507	-0,01804	0,1738821403	62,5831954271
BACK PAIN	1951	1458	200	2,17249	1,41674	0,75575	3,31773	-1,52312	70134	2,74785	1,79195	0,9559	4,19639	-1,92649	0,151741793	42,1120964664
FEELING ABNORMAL	1758	3158	322	1,84358	2,88993	-1,04635	5,03047	-2,66372	74471	2,47602	3,88132	-1,4053	6,75619	-3,57752	-0,2100893485	-44,2103217274
CONFUSIONAL STATE	1831	1889	185	2,57879	2,32163	0,25716	3,8816	-1,43139	55450	2,57884	2,32167	0,25717	3,88166	-1,43141	0,0516333701	10,4954269226
WEIGHT INCREASED	1583	4877	422	1,88541	5,06885	-3,18344	7,48768	-4,01055	65570	2,22955	5,99405	-3,76451	8,85439	-4,74259	-0,6391808051	-91,5536663858
PYREXIA	1901	1229	88	1,29626	0,7313	0,56496	0,89393	0,11985	114530	2,67743	1,5105	1,16693	1,84641	0,24755	0,1134343941	55,7280672335
CHEST PAIN	1854	916	117	1,93702	0,83513	1,10189	1,82104	-0,43497	74749	2,61123	1,12581	1,48543	2,45489	-0,58637	0,2212408393	79,4971412081
OEDEMA PERIPHERAL	1667	2866	288	2,04409	3,06672	-1,02263	5,261	-2,7056	63689	2,34785	3,52244	-1,17459	6,0428	-3,10765	-0,2053267744	-40,0183141224
HYPERTENSION	1734	1107	138	1,96396	1,09411	0,86985	2,32848	-0,79945	68952	2,44222	1,36055	1,08167	2,89551	-0,99412	0,1746511394	56,8888220348
CONVULSION	1749	1200	118	2,32478	1,39189	0,93289	2,3366	-0,47826	58754	2,46335	1,47485	0,98849	2,47587	-0,50677	0,1873085032	50,2003137217
HYPOAESTHESIA	1624	1594	236	2,46623	2,11236	0,35387	5,33912	-3,04983	51426	2,28729	1,9591	0,32819	4,95174	-2,82855	0,0710510993	15,4575972079
WEIGHT DECREASED	1679	1296	154	1,62668	1,09569	0,53099	2,22271	-0,86153	80608	2,36476	1,59284	0,77191	3,23122	-1,25242	0,1066137938	39,0093925513
GAIT DISTURBANCE	1587	2313	242	2,13551	2,71602	-0,58051	4,85122	-2,42545	58037	2,23518	2,84278	-0,6076	5,07763	-2,53865	-0,1165565706	-23,9310073317
TREMOR	1632	1690	165	2,13679	1,9309	0,20589	3,21837	-1,18453	59647	2,29856	2,07709	0,22147	3,46202	-1,2742	0,041339223	10,1231903119
DRUG HYPERSENSITIVITY	1637	1109	137	3,66366	2,16586	1,4978	4,5677	-1,65294	34895	2,3056	1,36301	0,94259	2,87453	-1,04022	0,3007328581	51,3867351
SUICIDAL IDEATION	1650	1003	116	3,69265	1,95879	1,73386	3,86743	-1,04171	34896	2,32391	1,23273	1,09118	2,43391	-0,65559	0,3481297059	61,3599365825
RASH	1561	1492	139	1,12647	0,93955	0,18692	1,49432	-0,46131	108221	2,19856	1,83373	0,36483	2,91649	-0,90034	0,0375303684	18,0946941462
MUSCLE SPASMS	1449	1288	148	2,03986	1,58227	0,45759	3,10388	-1,29282	55475	2,04082	1,58301	0,45781	3,10533	-1,29342	0,0918763176	25,2663488058
PARAESTHESIA	1349	1397	204	1,94419	1,75693	0,18726	4,37993	-2,52937	54188	1,89997	1,71698	0,183	4,28032	-2,47184	0,0375986347	10,1190990835
ABDOMINAL PAIN	1430	768	92	1,45753	0,68309	0,77444	1,39695	-0,32664	76621	2,01406	0,94391	1,07015	1,93034	-0,45136	0,1554944283	72,3566069643
CONDITION AGGRAVATED	1383	890	109	1,95849	1,09982	0,85867	2,29952	-0,77036	55148	1,94786	1,09385	0,85401	2,28703	-0,76618	0,1724063849	56,1532349566
OFF LABEL USE	1340	1496	151	1,6106	1,56909	0,04151	2,70378	-1,11394	64975	1,8873	1,83865	0,04865	3,16828	-1,3053	0,0083345046	2,6109463501
CONSTIPATION	1307	1067	167	1,85622	1,32236	0,53386	3,5333	-1,94401	54989	1,84082	1,31139	0,52943	3,50399	-1,92788	0,1071900412	33,5911004285
ANAEMIA	1386	710	83	1,58961	0,71059	0,87902	1,41813	-0,26803	68093	1,95209	0,87262	1,07946	1,7415	-0,32915	0,17649232	76,429875663
PRURITUS	1355	1213	108	1,19878	0,93647	0,26231	1,42343	-0,35581	88273	1,90842	1,49083	0,41759	2,26605	-0,56642	0,0526674029	24,5694883503
NEUROPATHY PERIPHERAL	1252	937	210	4,7654	3,11219	1,65321	11,9076	-7,96881	20518	1,76336	1,15161	0,61174	4,40621	-2,94873	0,3319365526	41,9724814315
DEATH	1407	1215	53	0,50697	0,38203	0,12494	0,28449	0,16001	216742	1,98166	1,49329	0,48837	1,11204	0,62543	0,0250858348	28,1079865017
MYOCARDIAL INFARCTION	1372	680	74	1,01216	0,43776	0,5744	0,81327	-0,08831	105861	1,93237	0,83575	1,09662	1,55266	-0,16861	0,1153297862	79,2319576252
VISION BLURRED	1169	2715	273	2,07473	4,20484	-2,13011	7,21806	-4,07828	44003	1,64646	3,33686	-1,6904	5,72807	-3,23642	-0,427689991	-67,8425433589
DIABETES MELLITUS	1320	683	121	3,27645	1,47939	1,79706	4,4743	-2,09638	31463	1,85913	0,83944	1,01969	2,53882	-1,18953	0,3608191949	75,5727694792
HYPOTENSION	1307	793	86	1,59944	0,84683	0,75261	1,56784	-0,3447	63817	1,84082	0,97463	0,86619	1,80445	-0,39672	0,1511113342	61,5312291775
LOSS OF CONSCIOUSNESS	1271	1060	120	2,00777	1,46119	0,54658	2,82397	-1,08949	49438	1,79012	1,30279	0,48733	2,51783	-0,97138	0,1097440016	31,5126147318
CEREBROVASCULAR ACCIDENT	1291	762	88	1,25949	0,64872	0,61077	1,27897	-0,32487	80050	1,81828	0,93653	0,88175	1,84641	-0,469	0,1226322658	64,0149669062
DRUG INTERACTION	1223	1455	106	1,76759	1,83506	-0,06747	2,28229	-0,48097	54035	1,72251	1,78826	-0,06575	2,22409	-0,4687	-0,0135468326	-3,7455761731
URINARY TRACT INFECTION	1252	625	70	2,12567	0,92598	1,19969	1,77051	-0,24469	45998	1,76336	0,76815	0,9952	1,46874	-0,20298	0,2408774219	78,6256615274
AMNESIA	1173	901	118	3,59186	2,40757	1,18429	5,38287	-2,38315	25504	1,65209	1,10737	0,54472	2,47587	-1,09614	0,2377853629	39,4800839413
MEMORY IMPAIRMENT	1090	1322	182	2,34084	2,47748	-0,13664	5,82275	-3,41359	36365	1,53519	1,6248	-0,08961	3,81872	-2,23872	-0,0274349965	-5,6716863969
DEHYDRATION	1169	668	94	1,80692	0,90102	0,9059	2,16452	-0,81055	50525	1,64646	0,821	0,82545	1,9723	-0,73858	0,1818893685	66,9069477167
RENAL FAILURE ACUTE	1220	616	40	2,15652	0,95018	1,20634	1,05333	0,50002	44181	1,71829	0,75709	0,96119	0,83928	0,39841	0,2422126293	77,660540123
BLOOD GLUCOSE INCREASED	1094	806	89	1,35057	0,8683	0,48227	1,63682	-0,52739	63260	1,54082	0,99061	0,55021	1,86739	-0,60168	0,0968316434	43,4698743054
HYPERHIDROSIS	1059	1032	86	1,85914	1,58099	0,27815	2,24918	-0,52912	44485	1,49153	1,26837	0,22315	1,80445	-0,4245	0,0558478064	16,1709005183
COUGH	1059	741	71	1,20235	0,73415	0,4682	1,20089	-0,23264	68785	1,49153	0,91072	0,58081	1,48972	-0,28859	0,0940066258	48,3552801446
BALANCE DISORDER	975	1226	150	2,67933	2,93997	-0,26064	6,14077	-3,33112	28419	1,37322	1,50681	-0,13359	3,14729	-1,70728	-0,0523320952	-9,2766002883
ABDOMINAL PAIN UPPER	1043	742	81	1,3571	0,84249	0,51461	1,57008	-0,47029	60021	1,46899	0,91195	0,55704	1,69954	-0,50907	0,1033249674	46,791447497
DECREASED APPETITE	1042	823	76	1,43437	0,98861	0,44576	1,55854	-0,34705	56733	1,46758	1,0115	0,45608	1,59463	-0,35508	0,0895010541	36,7943606633
OVERDOSE	1059	703	53	1,72667	1,00023	0,72644	1,28736	0,07609	47898	1,49153	0,86402	0,62751	1,11204	0,06573	0,1458568417	53,2795482049
MUSCULAR WEAKNESS	1000	953	103	2,02889	1,68727	0,34162	3,1132	-1,25512	38492	1,40843	1,17128	0,23715	2,16114	-0,87129	0,0685915069	18,3856453974
MYALGIA	924	1077	143	1,27664	1,29851	-0,02187	2,94336	-1,65579	56524	1,30139	1,32368	-0,02229	3,00042	-1,68788	-0,0043911254	-1,6985418325
RENAL FAILURE	1000	348	52	1,67524	0,50873	1,16651	1,29775	-0,20577	46618	1,40843	0,42771	0,98072	1,09106	-0,17299	0,2342154402	106,8247274459
BLOOD PRESSURE INCREASED	828	723	52	1,42287	1,08419	0,33868	1,33121	-0,07768	45446	1,16618	0,8886	0,27758	1,09106	-0,06367	0,0680012047	27,0181008831
BURNING SENSATION	719	974	134	2,39094	2,82638	-0,43544	6,63826	-4,0296	23485	1,01266	1,19709	-0,18443	2,81158	-1,70671	-0,087428973	-16,692094792
AGITATION	781	475	46	2,04339	1,08449	0,9589	1,79295	-0,22901	29849	1,09998	0,5838	0,51619	0,96517	-0,12328	0,1925308704	61,3130938527
DYSPHAGIA	713	502	81	1,84184	1,13162	0,71022	3,11715	-1,63042	30232	1,00421	0,61698	0,38723	1,69954	-0,88894	0,1426001405	47,7706106691
ERYTHEMA	696	513	68	1,07027	0,68839	0,38188	1,55778	-0,67845	50786	0,98027	0,6305	0,34977	1,42677	-0,62139	0,0766750326	43,4285194409
SYNCOPE	691	363	55	1,48495	0,68072	0,80423	1,76078	-0,67795	36341	0,97323	0,44614	0,52708	1,15401	-0,44432	0,1614757554	74,2707799434
HYPERSENSITIVITY	614	780	85	0,98134	1,08787	-0,10653	2,02385	-0,98925	48863	0,86478	0,95865	-0,09388	1,78347	-0,87175	-0,0213894187	-10,2966832753
DRUG WITHDRAWAL SYNDROME	596	1170	37	1,7555	3,00727	-1,25177	1,62355	0,75783	26514	0,83942	1,43798	-0,59856	0,77633	0,36237	-0,2513342034	-52,5647889778
HALLUCINATION	471	748	64	1,60963	2,23069	-0,62106	3,25834	-1,33818	22852	0,66337	0,91933	-0,25595	1,34285	-0,5515	-0,1246983235	-32,3441796517
DRY MOUTH	322	1130	128	0,96715	2,96176	-1,99461	5,72743	-3,76298	26001	0,45351	1,38882	-0,93531	2,68569	-1,76452	-0,4004838872	-101,5350313446
ALOPECIA	334	390	74	0,70848	0,7219	-0,01342	2,33843	-1,62324	36817	0,47042	0,47933	-0,00891	1,55266	-1,07779	-0,0026945086	-1,8764244467
PALPITATIONS	309	407	59	0,62296	0,71603	-0,09307	1,77201	-1,10252	38737	0,43521	0,50022	-0,06502	1,23794	-0,77022	-0,0186868788	-13,9015227896
MIGRAINE	321	296	47	1,06835	0,85967	0,20868	2,33033	-1,36632	23465	0,45211	0,3638	0,08831	0,98615	-0,5782	0,0418994077	21,6470783498

[truncated: 2 more sheets: rAE_rash, raw_rAE_rash]
